# Supplementary material for: Causal association of sex hormone-related traits with Alzheimer’s disease: a multivariable and network Mendelian randomization analysis
Source: Front Neurol. 2025 Feb 5;16:1391182. doi: 10.3389/fneur.2025.1391182 (PMC11835684; doi:10.3389/fneur.2025.1391182)
Supplement: Supplementary file 1 [file Data_Sheet_1.xlsx]

## Sheet: Sheet1
Supplementary Table 1 Associations of genetically predicted SHBG and testosterone in female with AD using multivariable MR (Egger ) in the UK Biobank
Outcomes	Method	exposure	beta	se	OR(95%CI)	P	MR-Egger intercept p value
AD	MV-Egger	SHBG	-0.003	0.003	0.997 (0.991-1.003)	0.471	0.181
AD	MV-Egger	testosterone	0.005	0.002	1.005 (1.001-1.009)	0.014

## Sheet: Sheet2
Exposure		Estimate	beta	Error	CI	p-value
	exposure_1	-0.003	0.003	-0.009,	0.004	0.471
	exposure_2	0.005	0.002	0.001,	0.009	0.014
	(intercept)	0	0	0.000,	0	0.181
